# Supplementary material for: Computer-based comparison of different methods for selecting mitral annuloplasty ring size
Source: J Cardiothorac Surg. 2017 Jan 30;12:8. doi: 10.1186/s13019-017-0571-y (PMC5282721; doi:10.1186/s13019-017-0571-y)
Supplement: Additional file 1: — Measurements of mitral annulus dimensions extracted from Mitralyzer software. (XLSX 42 kb) [file 13019_2017_571_MOESM1_ESM.xlsx]

## Sheet: Sizing Results
	Sizing according to anterior mitral leaflet height	Sizing according to intercommisural distance	Sizing according to the surface area of the anterior mitral leaflet		Sizing according to anterior mitral leaflet height	Sizing according to intercommisural distance with one size smaller	Sizing according to the surface area of the anterior mitral leaflet		Sizing according to anterior mitral leaflet height	Sizing according to intercommisural distance with two sizes smaller	Sizing according to the surface area of the anterior mitral leaflet					Implanted Ring	Implanted Valve
Patient 01	28	38	36		28	36	36		28	34	36					32
Patient 02	26	26	26		26	26	34		26	26	34					28
Patient 03	32	38	36		32	36	36		32	34	36					30
Patient 04	34	38	30		34	36	30		34	34	30					28
Patient 05	26	36	26		26	34	26		26	32	26					30
Patient 06	38	38	38		38	36	38		38	34	38					34
Patient 07	28	38	36		28	36	36		28	34	36					28
Patient 08	36	38	36		36	36	36		36	34	36					32
Patient 09	28	38	36		28	36	36		28	34	36					32
Patient 10	28	38	30		28	36	30		28	34	30					32
Patient 11	30	38	36		30	36	36		30	34	36					30
Patient 12	30	38	36		30	36	36		30	34	36					36
Patient 13	28	38	30		28	36	30		28	34	30					32
Patient 14	30	34	30		30	32	30		30	30	30					34
Patient 15	32	38	30		32	36	30		32	34	30					34
Patient 16	26	38	36		26	36	36		26	34	36					34
Patient 17	30	38	30		30	36	30		30	34	30					32
Patient 18	26	38	30		26	36	30		26	34	30					32
Patient 19	28	38	30		28	36	30		28	34	30					34
Patient 20	38	38	36		38	36	36		38	34	36					34
Patient 21	26	38	30		26	36	30		26	34	30					34
Patient 22	28	38	36		28	36	36		28	34	36					32
Patient 23	28	38	30		28	36	30		28	34	30					32
Patient 24	28	38	30		28	36	30		28	34	30					34
Patient 25	30	38	30		30	36	30		30	34	30					36
Patient 25	26	38	32		26	36	32		26	34	32					32
Patient 26	32	38	36		32	36	36		32	34	36					30
Patient 27	38	38	38		38	36	38		38	34	38					36
Patient 28	26	38	36		26	36	36		26	34	36					32
Patient 29	26	38	30		26	36	30		26	34	30					30
Patient 30	34	38	36		34	36	36		34	34	36					30
Patient 31	26	38	32		26	36	32		26	34	32					28
Patient 32	32	38	30		32	36	30		32	34	30						31 Hancock
Patient 33	26	38	30		26	36	30		26	34	30						31 Hancock
Patient 34	36	38	36		36	36	36		36	34	36						31 SJM
Patient 35	32	38	30		32	36	30		32	34	30						29 SJM
Patient 36	30	38	30		30	36	30		30	34	30					30
Patient 37	26	38	30		26	36	30		26	34	30						31 SJM
Patient 38	26	38	32		26	36	32		26	34	32						31 Hancock
Patient 39	38	38	38		38	36	38		38	34	38					38
Patient 40	26	38	32		26	36	32		26	34	32					32
Patient 41	34	36	30		34	34	30		34	32	30						Hancock 31
Patient 42	30	38	32		30	36	32		30	34	32
	A	B	C		A	B	C		A	B	C
		A				A				A
	B	1.07773e-15	B		B	5.43216e-12	B		B	1.19972e-07	B
	C	1.11725e-05	1.5602e-13		C	5.05685e-06	1.63787e-06		C	5.05685e-06	0.0446851
	Anova	p < 0,0001			Anova	p < 0,0001			Anova	p < 0,0001
	All 3 Sizing Methods lead to				All 3 Sizing Methods lead to				All 3 Sizing Methods lead to
	significantly different				significantly different				significantly different
	results				results				results
Mean	29.907	37.5349	32.5581			35.5814				33.6279
Standard deviation	3.90247	1.9211	3.29413			1.64575				1.38132

## Sheet: Area Change
Patients	surface area of anterior Mitral leaflet	surface area of mitral anulus							Area change in anterior mitral leaflet height after ring implantation			Area change in anulus after ring implantation									Area change in anterior mitral leaflet height after ring implantation			Area change in anulus after ring implantation									Area change in anterior mitral leaflet height after ring implantation			Area change in anulus after ring implantation
	Area[mm^2]	Area[mm^2]		Sizing according to anterior mitral leaflet height	Sizing according to intercommisural distance	Sizing according to the surface area of the anterior mitral leaflet		according to anterior mitral leaflet height	according to intercommisural distance	according to the surface area of the anterior mitral leaflet	according to anterior mitral leaflet height	according to intercommisural distance	according to the surface area of the anterior mitral leaflet			Sizing according to anterior mitral leaflet height	Sizing according to intercommisural distance with one size smaller	Sizing according to the surface area of the anterior mitral leaflet		according to anterior mitral leaflet height	according to intercommisural distance with one size smaller	according to the surface area of the anterior mitral leaflet	according to anterior mitral leaflet height	according to intercommisural distance with one size smaller	according to the surface area of the anterior mitral leaflet			Sizing according to anterior mitral leaflet height	Sizing according to intercommisural distance with two sizes smaller	Sizing according to the surface area of the anterior mitral leaflet		according to anterior mitral leaflet height	according to intercommisural distance with two sizees smaller	according to the surface area of the anterior mitral leaflet	according to anterior mitral leaflet height	according to intercommisural distance with two sizees smaller	according to the surface area of the anterior mitral leaflet
Patient 01	727.882	1586.33		28	38	36		-186.519	247.885	127.501	-1044.97	-610.563	-730.947			28	36	36		-186.519	127.501	127.501	-1044.97	-730.947	-730.947			28	34	36		-186.519	29.748	127.501	-1044.97	-828.7	-730.947
Patient 02	328.977	674.198		26	26	26		95.474	95.474	95.474	-249.747	-249.747	-249.747			26	26	34		95.474	95.474	428.653	-249.747	-249.747	83.432			26	26	34		95.474	95.474	428.653	-249.747	-249.747	83.432
Patient 03	805.922	1816.51		32	38	36		-131.831	169.845	49.461	-1142.42	-840.743	-961.127			32	36	36		-131.831	49.461	49.461	-1142.42	-961.127	-961.127			32	34	36		-131.831	-48.292	49.461	-1142.42	-1058.88	-961.127
Patient 04	695.846	1201.93		34	38	30		61.784	279.921	-136.842	-444.3	-226.163	-642.926			34	36	30		61.784	159.537	-136.842	-444.3	-346.547	-642.926			34	34	30		61.784	61.784	-136.842	-444.3	-444.3	-642.926
Patient 05	506.964	1154.9		26	36	26		-82.513	348.419	-82.513	-730.449	-299.517	-730.449			26	34	26		-82.513	250.666	-82.513	-730.449	-397.27	-730.449			26	32	26		-82.513	167.127	-82.513	-730.449	-480.809	-730.449
Patient 06	900.877	2030.24		38	38	38		74.89	74.89	74.89	-1054.47	-1054.47	-1054.47			38	36	38		74.89	-45.494	74.89	-1054.47	-1174.86	-1054.47			38	34	38		74.89	-143.247	74.89	-1054.47	-1272.61	-1054.47
Patient 07	715.568	1362.53		28	38	36		-174.205	260.199	139.815	-821.167	-386.763	-507.147			28	36	36		-174.205	139.815	139.815	-821.167	-507.147	-507.147			28	34	36		-174.205	42.062	139.815	-821.167	-604.9	-507.147
Patient 08	876.46	1804.2		36	38	36		-21.077	99.307	-21.077	-948.817	-828.433	-948.817			36	36	36		-21.077	-21.077	-21.077	-948.817	-948.817	-948.817			36	34	36		-21.077	-118.83	-21.077	-948.817	-1046.57	-948.817
Patient 09	732.424	1469.67		28	38	36		-191.061	243.343	122.959	-928.307	-493.903	-614.287			28	36	36		-191.061	122.959	122.959	-928.307	-614.287	-614.287			28	34	36		-191.061	25.206	122.959	-928.307	-712.04	-614.287
Patient 10	665.525	1331.02		28	38	30		-124.162	310.242	-106.521	-789.657	-355.253	-772.016			28	36	30		-124.162	189.858	-106.521	-789.657	-475.637	-772.016			28	34	30		-124.162	92.105	-106.521	-789.657	-573.39	-772.016
Patient 11	792.235	1373.98		30	38	36		-233.231	183.532	63.148	-814.976	-398.213	-518.597			30	36	36		-233.231	63.148	63.148	-814.976	-518.597	-518.597			30	34	36		-233.231	-34.605	63.148	-814.976	-616.35	-518.597
Patient 12	883.867	1707.11		30	38	36		-324.863	91.9	-28.484	-1148.11	-731.343	-851.727			30	36	36		-324.863	-28.484	-28.484	-1148.11	-851.727	-851.727			30	34	36		-324.863	-126.237	-28.484	-1148.11	-949.48	-851.727
Patient 13	699.723	1063.05		28	38	30		-158.36	276.044	-140.719	-521.687	-87.283	-504.046			28	36	30		-158.36	155.66	-140.719	-521.687	-207.667	-504.046			28	34	30		-158.36	57.907	-140.719	-521.687	-305.42	-504.046
Patient 14	665.584	1212.82		30	34	30		-106.58	92.046	-106.58	-653.816	-455.19	-653.816			30	32	30		-106.58	8.507	-106.58	-653.816	-538.729	-653.816			30	30	30		-106.58	-106.58	-106.58	-653.816	-653.816	-653.816
Patient 15	690.346	1276.11		32	38	30		-16.255	285.421	-131.342	-602.019	-300.343	-717.106			32	36	30		-16.255	165.037	-131.342	-602.019	-420.727	-717.106			32	34	30		-16.255	67.284	-131.342	-602.019	-518.48	-717.106
Patient 16	820.99	1788.85		26	38	36		-396.539	154.777	34.393	-1364.4	-813.083	-933.467			26	36	36		-396.539	34.393	34.393	-1364.4	-933.467	-933.467			26	34	36		-396.539	-63.36	34.393	-1364.4	-1031.22	-933.467
Patient 17	669.799	1458.15		30	38	30		-110.795	305.968	-110.795	-899.146	-482.383	-899.146			30	36	30		-110.795	185.584	-110.795	-899.146	-602.767	-899.146			30	34	30		-110.795	87.831	-110.795	-899.146	-700.52	-899.146
Patient 18	635.382	1511.56		26	38	30		-210.931	340.385	-76.378	-1087.11	-535.793	-952.556			26	36	30		-210.931	220.001	-76.378	-1087.11	-656.177	-952.556			26	34	30		-210.931	122.248	-76.378	-1087.11	-753.93	-952.556
Patient 19	674.378	1342.18		28	38	30		-133.015	301.389	-115.374	-800.817	-366.413	-783.176			28	36	30		-133.015	181.005	-115.374	-800.817	-486.797	-783.176			28	34	30		-133.015	83.252	-115.374	-800.817	-584.55	-783.176
Patient 20	865.92	1668.8		38	38	36		109.847	109.847	-10.537	-693.033	-693.033	-813.417			38	36	36		109.847	-10.537	-10.537	-693.033	-813.417	-813.417			38	34	36		109.847	-108.29	-10.537	-693.033	-911.17	-813.417
Patient 21	666.713	1312.48		26	38	30		-242.262	309.054	-107.709	-888.029	-336.713	-753.476			26	36	30		-242.262	188.67	-107.709	-888.029	-457.097	-753.476			26	34	30		-242.262	90.917	-107.709	-888.029	-554.85	-753.476
Patient 22	741.428	1704.81		28	38	36		-200.065	234.339	113.955	-1163.45	-729.043	-849.427			28	36	36		-200.065	113.955	113.955	-1163.45	-849.427	-849.427			28	34	36		-200.065	16.202	113.955	-1163.45	-947.18	-849.427
Patient 23	671.879	1067.08		28	38	30		-130.516	303.888	-112.875	-525.717	-91.313	-508.076			28	36	30		-130.516	183.504	-112.875	-525.717	-211.697	-508.076			28	34	30		-130.516	85.751	-112.875	-525.717	-309.45	-508.076
Patient 24	617.101	1440.49		28	38	30		-75.738	358.666	-58.097	-899.127	-464.723	-881.486			28	36	30		-75.738	238.282	-58.097	-899.127	-585.107	-881.486			28	34	30		-75.738	140.529	-58.097	-899.127	-682.86	-881.486
Patient 25	661.472	1526.05		30	38	30		-102.468	314.295	-102.468	-967.046	-550.283	-967.046			30	36	30		-102.468	193.911	-102.468	-967.046	-670.667	-967.046			30	34	30		-102.468	96.158	-102.468	-967.046	-768.42	-967.046
Patient 25	527.98	1537.99		26	38	32		-103.529	447.787	146.111	-1113.54	-562.223	-863.899			26	36	32		-103.529	327.403	146.111	-1113.54	-682.607	-863.899			26	34	32		-103.529	229.65	146.111	-1113.54	-780.36	-863.899
Patient 26	736.295	1452.38		32	38	36		-62.204	239.472	119.088	-778.289	-476.613	-596.997			32	36	36		-62.204	119.088	119.088	-778.289	-596.997	-596.997			32	34	36		-62.204	21.335	119.088	-778.289	-694.75	-596.997
Patient 27	985.225	1521.27		38	38	38		-9.458	-9.458	-9.458	-545.503	-545.503	-545.503			38	36	38		-9.458	-129.842	-9.458	-545.503	-665.887	-545.503			38	34	38		-9.458	-227.595	-9.458	-545.503	-763.64	-545.503
Patient 28	758.715	1624.02		26	38	36		-334.264	217.052	96.668	-1199.57	-648.253	-768.637			26	36	36		-334.264	96.668	96.668	-1199.57	-768.637	-768.637			26	34	36		-334.264	-1.085	96.668	-1199.57	-866.39	-768.637
Patient 29	579.412	1384.91		26	38	30		-154.961	396.355	-20.408	-960.459	-409.143	-825.906			26	36	30		-154.961	275.971	-20.408	-960.459	-529.527	-825.906			26	34	30		-154.961	178.218	-20.408	-960.459	-627.28	-825.906
Patient 30	738.178	1825.01		34	38	36		19.452	237.589	117.205	-1067.38	-849.243	-969.627			34	36	36		19.452	117.205	117.205	-1067.38	-969.627	-969.627			34	34	36		19.452	19.452	117.205	-1067.38	-1067.38	-969.627
Patient 31	541.733	1060.24		26	38	32		-117.282	434.034	132.358	-635.789	-84.473	-386.149			26	36	32		-117.282	313.65	132.358	-635.789	-204.857	-386.149			26	34	32		-117.282	215.897	132.358	-635.789	-302.61	-386.149
Patient 32	688.766	1350.17		32	38	30		-14.675	287.001	-129.762	-676.079	-374.403	-791.166			32	36	30		-14.675	166.617	-129.762	-676.079	-494.787	-791.166			32	34	30		-14.675	68.864	-129.762	-676.079	-592.54	-791.166
Patient 33	625.522	1305.03		26	38	30		-201.071	350.245	-66.518	-880.579	-329.263	-746.026			26	36	30		-201.071	229.861	-66.518	-880.579	-449.647	-746.026			26	34	30		-201.071	132.108	-66.518	-880.579	-547.4	-746.026
Patient 34	814.533	1386.09		36	38	36		40.85	161.234	40.85	-530.707	-410.323	-530.707			36	36	36		40.85	40.85	40.85	-530.707	-530.707	-530.707			36	34	36		40.85	-56.903	40.85	-530.707	-628.46	-530.707
Patient 35	701.836	1286.6		32	38	30		-27.745	273.931	-142.832	-612.509	-310.833	-727.596			32	36	30		-27.745	153.547	-142.832	-612.509	-431.217	-727.596			32	34	30		-27.745	55.794	-142.832	-612.509	-528.97	-727.596
Patient 36	687.375	1170.78		30	38	30		-128.371	288.392	-128.371	-611.776	-195.013	-611.776			30	36	30		-128.371	168.008	-128.371	-611.776	-315.397	-611.776			30	34	30		-128.371	70.255	-128.371	-611.776	-413.15	-611.776
Patient 37	682.826	975.512		26	38	30		-258.375	292.941	-123.822	-551.061	0.255	-416.508			26	36	30		-258.375	172.557	-123.822	-551.061	-120.129	-416.508			26	34	30		-258.375	74.804	-123.822	-551.061	-217.882	-416.508
Patient 38	521.277	1352.63		26	38	32		-96.826	454.49	152.814	-928.179	-376.863	-678.539			26	36	32		-96.826	334.106	152.814	-928.179	-497.247	-678.539			26	34	32		-96.826	236.353	152.814	-928.179	-595	-678.539
Patient 39	1543.25	2666.39		38	38	38		-567.483	-567.483	-567.483	-1690.62	-1690.62	-1690.62			38	36	38		-567.483	-687.867	-567.483	-1690.62	-1811.01	-1690.62			38	34	38		-567.483	-785.62	-567.483	-1690.62	-1908.76	-1690.62
Patient 40	560.279	1162.4		26	38	32		-135.828	415.488	113.812	-737.949	-186.633	-488.309			26	36	32		-135.828	295.104	113.812	-737.949	-307.017	-488.309			26	34	32		-135.828	197.351	113.812	-737.949	-404.77	-488.309
Patient 41	615.921	852.319		34	36	30		141.709	239.462	-56.917	-94.689	3.064	-293.315			34	34	30		141.709	141.709	-56.917	-94.689	-94.689	-293.315			34	32	30		141.709	58.17	-56.917	-94.689	-178.228	-293.315
Patient 42	556.329	964.148		30	38	32		2.675	419.438	117.762	-405.144	11.619	-290.057			30	36	32		2.675	299.054	117.762	-405.144	-108.765	-290.057			30	34	32		2.675	201.301	117.762	-405.144	-206.518	-290.057
Mean	711.133	1413.09						A	B	C	A	B	C							A	B	C	A	B	C							A	B	C	A	B	C
	RINGS	Sizer							A			A									A			A									A			A
File	Surface area[mm^2]	surface area [mm^2]						B	1.71159e-16	B	B	1.71159e-16	B							B	1.10197e-11	B	B	1.10197e-11	B							B	8.64688e-07	B	B	8.64688e-07	B
Physio II 26 Ring	424.451	478.373						C	0.000148444	2.61086e-14	C	0.000148444	2.61086e-14							C	7.27953e-05	1.46216e-06	C	7.27953e-05	1.46216e-06							C	7.27953e-05	0.0478585	C	7.27953e-05	0.0478585
Physio II 28 Ring	541.363	434.606
Physio II 30 Ring	559.004	583.212						Anova	p < 0.0001		Anova	p < 0.0001								Anova	p < 0.0001		Anova	p < 0.0012								Anova	p < 0.0002		Anova	p < 0.068
Physio II 32 Ring	674.091	561.117
Physio II 34 Ring	757.63	298.908
Physio II 36 Ring	855.383	845.532
Physio II 38 Ring	975.767	949.318
Mean								-116.706	241.141	-19.433	-818.665	-460.818	-721.392								125.466			-576.493									30.244			-671.715
Standard Deviation								137.06	164.865	132.379	296.335	311.751	249.445								163.066			315.291									163.934			318.643

## Sheet: Variances
File	Anulus Area[mm^2]	Anulus Height[mm]	Diameter Intercomm. [mm]	Area AML [mm^2]	Height AML [mm]
Patient 01	1586.33	42.6087	42.3304	727.882	22.3804
Patient 02	674.198	29.8775	23.3008	328.977	21.4039
Patient 03	1816.51	44.473	38.8649	805.922	24.6844
Patient 04	1201.93	37.571	35.5063	695.846	26.3545
Patient 05	1154.9	34.8809	31.1973	506.964	19.7101
Patient 06	2030.24	46.481	38.5357	900.877	30.121
Patient 07	1362.53	37.6066	42.6727	715.568	22.692
Patient 08	1804.2	44.9688	40.2914	876.46	29.0335
Patient 09	1469.67	37.7076	41.1587	732.424	22.9828
Patient 10	1331.02	36.218	43.209	665.525	23.6201
Patient 11	1373.98	34.4987	45.0942	792.235	24.464
Patient 12	1707.11	39.0163	44.1153	883.867	24.2828
Patient 13	1063.05	34.8513	35.592	699.723	22.5999
Patient 14	1212.82	35.8898	36.3106	665.584	24.6072
Patient 15	1276.11	35.6162	38.8309	690.346	25.1876
Patient 16	1788.85	38.3974	50.7096	820.99	21.1172
Patient 17	1458.15	41.9107	35.7469	669.799	23.885
Patient 18	1511.56	37.6727	37.7111	635.382	20.5199
Patient 19	1342.18	38.2726	38.9755	674.378	22.0631
Patient 20	1668.8	46.0334	38.1192	865.92	32.5851
Patient 21	1312.48	33.1383	45.779	666.713	20.7934
Patient 22	1704.81	42.9073	40.1329	741.428	23.5357
Patient 23	1067.08	32.2731	34.9374	671.879	23.2561
Patient 24	1440.49	37.0246	39.4986	617.101	22.885
Patient 25	1526.05	39.0076	39.5291	661.472	24.2192
Patient 25	1537.99	39.2217	39.7284	527.98	17.0909
Patient 26	1452.38	40.1173	36.4231	736.295	25.568
Patient 27	1521.27	43.1741	35.885	985.225	30.9306
Patient 28	1624.02	40.4518	44.7467	758.715	20.2137
Patient 29	1384.91	38.6981	34.2073	579.412	21.7594
Patient 30	1825.01	48.072	35.7449	738.178	26.0472
Patient 31	1060.24	28.4696	38.9217	541.733	17.9034
Patient 32	1350.17	35.7386	34.2449	688.766	25.0178
Patient 33	1305.03	36.3805	43.0131	625.522	20.1607
Patient 34	1386.09	39.1945	43.0995	814.533	28.3923
Patient 35	1286.6	39.9397	40.3202	701.836	25.2356
Patient 36	1170.78	36.5246	34.1595	687.375	24.6486
Patient 37	975.512	27.0024	33.6169	682.826	21.1215
Patient 38	1352.63	37.0052	35.9284	521.277	18.3908
Patient 39	2666.39	52.3262	64.5882	1543.25	35.6803
Patient 40	1162.4	35.3081	35.5528	560.279	20.6901
Patient 41	852.319	29.0383	31.2141	615.921	25.9068
Patient 42	964.148	29.6988	33.5474	556.329	23.8024
		Annulus			AML
Mean	1413.09	38.0294	38.9091	711.133	23.8964
Standard Deviation	338.314	5.25878	6.14592	175.559	3.73558

## Sheet: Tabelle1
			Mitral anulus	Anterior mitral leaflet
		Mean surface area in mm^2	1413.09	711.13
		Mean Height in mm	38	23.9
		Mean Intercommissural distance	38.9	38.9

## Sheet: Sizers and rings
Size	Sizer height [mm]	Sizer area [mm^2]	Sizer width [mm]	Ring Area [mm^2]	Ring Height [mm]	Ring width [mm]	Height difference [mm]	width difference [mm]	Area difference [mm^2]
26	21.1161	478.373	26.2644	424.451	19.3684	26.1973	1.74771	0.0670209	53.9219
28	22.9131	434.606	27.9709	541.363	21.1046	28.1273	1.80849	-0.156406	-106.757
30	24.4052	583.212	27.1142	559.004	22.2611	29.9891	2.14404	-2.87493	24.2075
32	24.9478	561.117	27.5481	674.091	23.7326	32.1324	1.21517	-4.58427	-112.974
34	26.2497	727.001	30.0052	757.63	26.1042	34.4821	0.14545	-4.47688	-458.722
36	28.3003	845.532	32.1806	855.383	27.4686	37.0736	0.831702	-4.89294	-9.85107
38	30.1502	949.318	33.5684	975.767	29.532	37.737	0.618141	-4.16865	-26.4482
